# Supplementary material for: Gene therapy-emulating small molecule treatments in cystic fibrosis airway epithelial cells and patients
Source: Respir Res. 2019 Dec 21;20:290. doi: 10.1186/s12931-019-1214-8 (PMC6925517; doi:10.1186/s12931-019-1214-8)
Supplement: Supplementary file 1 — Additional file 1. Materials and Methods. [file 12931_2019_1214_MOESM1_ESM.xlsx]

## Sheet: Add file 1
			Additional File 1: Materials and Methods
