# Supplementary material for: Gene therapy-emulating small molecule treatments in cystic fibrosis airway epithelial cells and patients
Source: Respir Res. 2019 Dec 21;20:290. doi: 10.1186/s12931-019-1214-8 (PMC6925517; doi:10.1186/s12931-019-1214-8)
Supplement: Supplementary file 2 — Additional file 2. Abbreviations. [file 12931_2019_1214_MOESM2_ESM.xlsx]

## Sheet: Add file 2
				Additional File 2: Abbreviations
