# Supplementary material for: Gene therapy-emulating small molecule treatments in cystic fibrosis airway epithelial cells and patients
Source: Respir Res. 2019 Dec 21;20:290. doi: 10.1186/s12931-019-1214-8 (PMC6925517; doi:10.1186/s12931-019-1214-8)
Supplement: Supplementary file 6 — Additional file 6. Functional Gene Ontology themes for [wildtype]CFTR Gene Therapy, and Drug-specific changes in CF lung Epithelial cells. [file 12931_2019_1214_MOESM6_ESM.xlsx]

## Sheet: Add file 6
		Additional File 6: Functional Gene Ontology themes for [wildtype]CFTR Gene Therapy, and Drug-specific changes in CF lung Epithelial cells
