# Supplementary material for: Gene therapy-emulating small molecule treatments in cystic fibrosis airway epithelial cells and patients
Source: Respir Res. 2019 Dec 21;20:290. doi: 10.1186/s12931-019-1214-8 (PMC6925517; doi:10.1186/s12931-019-1214-8)
Supplement: Supplementary file 7 — Additional file 7. Genes up-regulated by both digitoxin treatment and gene therapy. [file 12931_2019_1214_MOESM7_ESM.xlsx]

## Sheet: Add file 7
Additional File 7
# Genes up-regulated by both digitoxin treatment and gene therapy.
Gene	S9vIB3_log2FC	S9vIB3_FDR	DIGvIB3_log2FC	DIGvIB3_FDR
LIFR	1.465	6.04e-46	1.158	2.96e-40
ZNF878	1.009	6.05e-05	3.196	6.83e-68
PRNP	1.044	4.7e-38	0.663	1.03e-21
IRX1	0.708	3.76e-09	0.78	1.37e-14
TMEM51	0.6	1.53e-05	1.372	2.6e-109
FUS	0.61	0.000972	0.526	2.02e-33
ITGA6	0.635	8.45e-15	0.782	9.62e-28
KIAA1279	1.009	3.49e-65	0.752	6.77e-26
MGST1	0.82	6.55e-06	1.062	2.12e-15
SFT2D2	0.509	0.00159	0.72	8.9e-06
TOP1	0.578	9.08e-24	1.58	1.04e-250
FOXC1	1.025	5.92e-12	1.588	3.85e-54
FAM98B	0.52	4.11e-05	0.882	8.95e-21
PTPLA	0.588	1.64e-09	1.42	1.31e-67
LOC647979	0.587	3.83e-05	0.667	1.06e-13
IRX5	0.648	0.000738	0.653	5.14e-05
RAB11FIP1	0.765	2.84e-32	1.159	2.09e-70
LEO1	0.524	1.61e-09	0.512	1.57e-18
HMGB3	0.877	4.29e-23	0.968	1.32e-63
SLIT2	1.631	2.46e-62	0.993	7.32e-27
XPA	0.59	1.1e-05	0.934	7.02e-38
CD44	0.756	1.05e-11	1.227	2.95e-58
VMA21	0.643	6.77e-06	1.227	2.09e-32
PNP	0.625	3.05e-11	2.652	0
FAM58A	0.713	4.36e-12	1.166	5.34e-45
TUBA4A	0.705	4.78e-07	3.193	0
CDC42EP3	0.519	3.92e-10	0.627	1.12e-26
SIX2	0.826	2.12e-10	1.551	8.8e-66
C5orf46	2.327	1.13e-07	1.808	0.00127
LPCAT3	0.786	5.79e-08	1.312	8.08e-35
RAB27B	1.186	1.57e-12	1.449	2.59e-18
UQCRC2	0.71	4.54e-11	1.291	5.73e-62
DMBT1	2.772	6.03e-304	0.873	2.7e-36
SDF2L1	0.577	6.08e-05	1.281	1.73e-29
PMEPA1	0.767	1.64e-12	0.938	7.35e-20
PDGFRL	1.403	4.93e-15	0.565	0.000369
MCTP1	0.553	0.00511	2.692	6.5e-96
AREG	1.097	1.83e-24	1.065	6.78e-36
TPM4	1.161	1.05e-59	0.661	3.67e-28
TAGLN	2.148	1.28e-59	0.854	3.1e-10
CST3	0.954	2.87e-12	0.563	5.64e-08
TJP2	0.903	1.16e-26	0.753	5.45e-36
MGST3	0.613	0.000512	0.567	1e-06
PRDX2	0.786	3.42e-07	0.762	6.21e-14
NR1D1	0.766	1.95e-07	2.028	2.32e-113
SMARCA2	0.725	2.12e-12	0.961	6.66e-48
SLC16A7	0.562	0.000189	1.18	9.58e-26
DCAF4	0.766	5.85e-15	0.543	7.01e-10
PTCH1	0.649	3.55e-05	0.843	1.2e-11
ACADSB	0.704	0.000325	1.279	2e-45
CDR2L	0.584	3.2e-05	0.54	1.63e-09
POLR3F	0.774	1.27e-15	1.069	5.72e-45
PERP	0.62	6.06e-07	0.938	2.41e-20
C20orf177	0.596	6.7e-07	1.115	6.63e-37
FBXL14	0.738	9.42e-19	0.717	3.88e-34
PER3	0.744	0.000363	1.606	1.32e-26
PER2	1.203	1.31e-11	2.751	2.75e-103
F2R	1	1.78e-22	0.591	1.48e-14
NPTX1	2.889	6.33e-75	2.963	7.84e-129
PTPN1	0.558	8.22e-32	0.767	6.5e-75
PTPN6	0.519	0.00362	0.797	4.43e-08
NPTXR	1.432	5.49e-42	0.772	8.56e-15
MN1	0.655	1.16e-05	0.769	9.35e-10
RAP1GAP2	1.447	1.34e-41	0.694	3.46e-21
NMU	0.975	6.86e-05	1.449	3.85e-12
AGPAT5	0.864	1.79e-14	0.962	1.03e-28
EREG	0.585	0.00395	1.27	2.7e-15
AVPI1	0.514	4.97e-12	3.231	0
AGPAT9	2.158	4.48e-31	1.644	1.84e-13
FOXO1	0.68	2.59e-13	1.421	2e-83
HHAT	0.547	4.33e-07	0.544	1.33e-08
FMR1	0.702	8.86e-09	0.952	8.84e-30
TMEM158	1.596	9.37e-31	2.453	9.82e-131
ALDH1A3	1.659	4.61e-48	0.81	1.1e-15
GCNT1	0.602	1.18e-13	0.755	2.54e-37
C19orf33	0.711	1.37e-10	0.586	9.52e-15
ANKLE1	1.33	2.89e-09	2.949	7.64e-71
EBP	0.633	6.32e-05	0.688	6.77e-12
TARSL2	0.757	1.04e-09	1.093	3.1e-22
CD24	0.835	2.5e-10	1.893	7.97e-103
ABHD5	0.667	2.43e-09	1.762	5.41e-104
WDR55	0.552	9.67e-13	0.544	7.69e-22
FEM1A	0.764	1.8e-09	0.865	1.04e-16
CCNH	0.567	6.93e-11	1.062	1.78e-48
GPRC5A	1.398	1.07e-35	3.601	0
ABHD12	0.851	7.81e-32	0.507	1.41e-15
ENDOG	0.9	2.7e-11	1.248	3.94e-23
RHOV	0.69	0.0027	2.536	1.02e-77
PTGES	5.161	2.24e-158	1.436	5.51e-08
KDM1A	0.653	4.52e-13	0.6	5.08e-29
TEF	0.89	1.43e-22	1.954	4.55e-103
ZFP36L2	0.531	0.00107	0.589	2.38e-10
CNTFR	0.506	0.00279	1.401	8.85e-37
ZNF486	0.75	1.33e-09	0.519	1.89e-05
NCS1	0.751	6e-12	0.922	1.26e-42
ANKHD1	0.506	6.4e-05	0.647	2.23e-16
BEX1	2.519	4.66e-199	2.749	0
DKC1	0.586	2.18e-28	0.74	1.39e-73
IFFO1	0.658	5.71e-11	0.535	1.6e-08
AP1M1	0.625	1.24e-11	0.567	4.64e-28
CTNNAL1	0.653	3.62e-20	0.945	8.25e-53
ALS2CL	1.668	7.66e-62	1.019	1.29e-25
RRP1B	0.533	1.66e-10	1.279	4.27e-72
PEG10	0.875	6.63e-32	1.105	4.31e-67
GTF2I	0.52	0.000224	0.562	1.31e-06
DSP	1.078	3.34e-63	1.446	1.68e-87
TYRO3	0.545	5.05e-08	0.522	9.48e-17
HES7	1.141	2.69e-06	2.868	7.42e-87
GREB1L	0.589	0.00148	0.762	9.73e-08
INA	1.221	1.47e-30	1.909	9.11e-201
LHFPL2	0.594	6.49e-16	0.952	4.55e-50
ELL2	0.56	3.13e-08	1.356	1.19e-61
CCBE1	1.426	4.58e-47	1.145	1.69e-42
LMO7	0.93	2.54e-24	0.631	1.54e-19
TRPC4AP	0.543	3.93e-17	0.503	7.39e-30
ZNF121	0.624	2.3e-07	0.763	4.6e-11
LPIN1	1.115	2.55e-31	0.866	9.61e-52
SULF2	0.754	2.1e-23	0.859	7.89e-43
GPR126	0.5	7.54e-06	0.685	1.27e-15
POLRMT	0.719	2.55e-07	0.702	5.08e-10
MEX3C	0.542	3.17e-12	0.585	1.22e-18
AIFM1	0.915	1.12e-51	0.89	1.84e-57
MIDN	0.542	0.000168	1.318	4.87e-38
SYCP2L	0.969	0.00275	1.547	1.05e-17
IDI1	0.757	2.16e-07	1.737	2.16e-55
IDI2	0.71	0.00158	1.289	2.43e-19
TMEM185A	0.606	7.03e-07	0.502	8.75e-07
DHRS7	1.022	2.58e-18	1.072	1.37e-46
SFTA1P	0.877	6.13e-22	0.726	2.37e-21
SNAI2	1.487	4.02e-21	2.835	3.58e-152
RRBP1	0.987	1.31e-21	0.705	9.7e-17
C9orf45	0.518	8.61e-05	1.241	5.04e-28
C1orf51	0.585	0.00225	2.449	1.19e-80
OGFOD1	0.836	4.28e-47	1.11	1.28e-152
DEPDC7	1.185	7.79e-17	2.324	2.09e-102
ZNF622	0.553	1.09e-06	1.27	2.89e-48
SKP2	0.873	7.06e-50	1.053	1.84e-82
DNAJB1	0.55	0.00047	0.762	7.59e-29
S1PR5	0.917	6.16e-07	0.902	1.83e-17
HAS3	0.712	0.00173	2.538	1.76e-55
ENO1	0.678	8.97e-06	1.493	5.5e-61
IRS2	0.84	8.49e-09	2.446	3.97e-112
COBL	1.265	1.53e-87	0.981	1.4e-65
SCARA3	1.081	1.23e-19	0.841	7.45e-18
PADI2	1.006	5.37e-07	0.803	6.27e-11
PM20D2	0.647	1.04e-11	0.651	1.4e-13
PFKFB2	0.816	3.48e-09	0.991	6.03e-52
TYMS	0.649	1.07e-41	1.141	1.65e-183
ZNF791	0.522	0.000551	0.95	1.01e-20
PPP1R3B	0.785	2.16e-07	1.563	2.13e-35
MAP3K1	0.638	8.18e-17	1.624	3e-156
AMIGO2	0.5	2.21e-05	0.905	4.25e-18
PASK	0.504	8.53e-09	0.556	6.1e-17
FKBP1A	1.049	2.29e-14	0.609	2.07e-09
VPS37A	0.583	1.55e-10	0.682	4.48e-23
NAA16	0.668	0.000277	0.676	8.75e-08
GATA6	0.693	1.8e-11	1.006	4.91e-33
FASTKD5	0.711	4.86e-13	1.556	2.35e-109
COL12A1	1.482	4.84e-34	2.29	5.04e-145
RASAL2	0.503	8.89e-05	1.378	1.3e-47
FST	1.615	2.62e-23	2.444	3.34e-64
KRT8	1.073	2.6e-11	1.029	1.06e-26
SIK1	1	2.3e-19	2.66	6.5e-213
KRT81	2.199	2.51e-97	1.038	2.94e-40
SC5DL	0.616	2.79e-05	1.531	1.01e-42
WBP11	0.625	3.76e-14	0.896	7.97e-51
FAM171A1	1.046	2.75e-29	0.5	1.34e-09
IL18	0.876	4.51e-23	0.836	1.26e-37
CBR3	0.724	5.14e-06	1.488	3.7e-32
ANXA8	2.046	1.21e-38	1.53	1.89e-29
SAMHD1	0.806	1.47e-25	0.818	1.52e-30
SEC24D	1.004	1.08e-12	0.516	2.57e-06
WNT9A	1.628	3.73e-13	3.148	3.12e-81
AOC3	0.818	0.0078	5.043	1.48e-169
LDOC1	0.927	1.94e-14	0.892	7.83e-32
PITRM1	0.696	8.22e-19	1.382	6.37e-117
GOT2	0.717	1.12e-12	0.913	4.58e-51
PYGL	0.549	7.2e-10	1.074	4.95e-56
SOD1	0.569	0.000296	0.732	2.32e-13
RHBDL1	1.084	0.000752	1.887	2.06e-12
SFN	0.939	6.78e-10	2.478	2.03e-145
HAUS2	0.53	0.000255	0.543	5.61e-10
PGM3	0.628	1.24e-11	0.663	1.78e-17
SLC26A2	0.618	1.58e-09	1.607	1.54e-74
APLN	0.577	0.00075	2.11	1.43e-15
BCAM	0.624	5.38e-08	0.653	4.57e-13
SDC1	0.578	2.59e-08	0.782	1.69e-37
ELOVL7	0.749	1.74e-07	1.594	2.55e-49
ELOVL4	0.747	3.63e-12	2.292	6.05e-154
FAM54A	0.736	2.62e-15	1.031	2.3e-47
CARS2	0.742	5.03e-18	0.521	4.27e-17
DUSP4	0.65	2.71e-09	1.514	2.59e-84
ALDH18A1	0.617	2.09e-13	0.838	5.79e-44
SGPP1	0.532	2.19e-05	0.755	2.02e-13
LRRC8C	0.984	3.97e-14	1.612	2.43e-46
PAQR6	0.739	0.000284	0.884	3.46e-14
CRNKL1	0.756	1.33e-29	0.704	5.82e-34
FAM83D	0.651	2.55e-08	0.957	1.3e-37
CPNE7	1.024	2.21e-10	0.809	8.25e-09
HSPA14	0.646	1.16e-12	0.534	5.23e-21
NEDD4L	0.647	2.17e-08	1.113	4.53e-32
C8orf73	1.325	1.7e-10	0.757	0.000252
C10orf110	1.043	2.5e-05	2.48	1.11e-39
ARHGEF10	0.61	1.68e-12	0.913	2.54e-28
ENC1	0.6	6.79e-08	1.223	1.18e-58
STK38L	0.664	3.01e-06	0.743	1.5e-10
CDKN1C	0.839	0.00148	2.474	6.4e-39
MST4	0.657	2.11e-12	1.366	5.77e-88
DDHD1	0.506	2.18e-06	0.733	1.35e-11
AKAP12	1.756	1.26e-51	1.363	1.05e-43
P2RY11	0.934	6.82e-08	1.091	7.81e-20
RTN4R	1.278	8.76e-13	0.682	2.51e-06
S100A6	0.924	6.44e-13	0.965	4.51e-34
NTN1	0.754	4.21e-21	0.534	4.29e-09
LTA4H	0.57	6.58e-05	0.729	1.4e-14
CAD	0.532	7.18e-16	1.065	1.3e-111
SIM2	0.85	1.13e-15	0.859	1.72e-27
PGD	0.516	0.000373	0.557	4.99e-11
CDC25B	0.585	1.72e-10	0.712	1.99e-26
ADAT3	1.269	2.72e-06	1.034	0.000138
LOC284900	0.508	5.32e-05	1.695	2.77e-92
CAMK2N1	1.543	3.65e-27	1.13	1.22e-21
TUSC3	1.42	8.16e-64	0.52	4.13e-10
CBR1	0.864	5.83e-09	0.603	2.59e-08
ACCN3	0.888	0.000125	1.526	1.81e-14
C16orf93	0.905	8.71e-13	0.856	9.64e-16
WNT7B	1.259	7.81e-16	2.663	4.63e-157
ZNF699	0.8	1.03e-09	0.939	2.1e-17
ANXA1	0.695	7.09e-18	1.136	2.24e-62
DYNLRB1	0.604	0.000131	1.241	1.09e-33
RPP25	0.816	7.57e-08	0.523	5.32e-05
ZNF503	1.177	2.54e-18	1.381	2.78e-28
RNF113A	0.74	1.5e-10	1.156	3.92e-55
DMRTA2	0.542	0.000542	0.7	1.65e-07
FGD6	1.43	3.53e-37	1.34	1.64e-31
GNB3	1.114	8.14e-15	1.859	2.3e-53
SATB2	0.538	3.73e-05	0.902	5.03e-18
NUDT19	0.738	7.48e-15	0.647	2.45e-16
STX4	0.563	9.8e-10	0.593	1.17e-15
KEAP1	0.572	1.86e-09	0.662	1.28e-18
SRXN1	1.122	3.77e-20	0.782	3.02e-24
SLC5A6	0.577	2.41e-08	0.854	2.17e-20
ETS2	0.587	1.07e-09	0.991	2.27e-47
ZBTB1	0.533	1.04e-06	0.867	3.96e-31
IER5L	0.708	0.00137	1.727	1.77e-11
DYNC1H1	0.513	1.08e-08	0.841	8.44e-41
VAMP7	0.838	1.91e-13	0.842	1.87e-22
VPS16	0.718	5.51e-17	0.647	5.25e-19
MOSC2	0.836	7.01e-10	0.741	7.8e-11
AOC2	0.932	4.67e-05	3.55	2.34e-156
CAV1	0.6	0.00145	1.904	1.33e-68
C12orf53	0.512	0.00862	0.671	1.34e-06
FAM50A	0.774	2.98e-13	0.909	3.88e-29
AQP3	2.655	4.08e-52	1.016	7.58e-10
WNK2	0.975	6.88e-12	0.529	2.94e-05
WNK4	1.787	9.6e-21	1.348	7.86e-13
RBBP6	0.522	4.45e-06	1.235	1.24e-95
PTPLAD1	0.684	2.41e-41	1.19	2.13e-139
FUCA1	0.562	1.57e-10	0.625	2.81e-11
LMNB1	0.543	1.96e-24	0.85	6.26e-77
TMSL3	0.581	3.02e-05	1.273	5.91e-56
RPP38	0.686	1.28e-16	0.553	1.32e-15
TBX3	0.727	1.02e-10	1.502	6.19e-73
SLC10A3	0.565	7.08e-07	1.317	2.15e-76
SMOC1	0.504	1.9e-10	0.841	1.11e-48
SLC22A5	0.73	1.43e-19	1.415	9.25e-109
HES4	0.824	0.000166	1.078	2.08e-05
UBE2QL1	2.233	4.59e-35	1.099	7.85e-08
PLK2	1.052	1.25e-27	2.707	0
OAT	1.277	2.44e-36	1.292	8.31e-41
S100A10	0.92	3.63e-09	1.205	2.73e-54
C19orf43	0.523	2.38e-06	0.76	7.78e-16
SEMA7A	2.31	4.82e-44	2.258	2.98e-55
ZNF221	0.754	0.000721	0.831	3.47e-06
FSTL3	0.77	3.77e-21	2.51	0
MYB	0.942	2.67e-06	0.504	0.00631
COG7	0.565	3.64e-15	0.572	5.7e-19
ANXA8L2	1.382	8.67e-26	1.341	1.49e-33
RAE1	0.651	3.09e-39	0.673	1.7e-61
ATP8B3	1.59	1.5e-14	1.153	2.23e-09
ATP8B1	0.72	3.8e-15	1.019	3.76e-33
AMH	1.769	6.33e-17	1.592	1.02e-14
TNXB	1.71	1.1e-17	0.671	0.000663
BRIX1	0.645	1.25e-12	0.668	7.37e-17
VCL	0.596	2.2e-06	0.694	7.31e-20
TMEM97	0.861	5.2e-07	0.889	1.53e-13
PLEC	0.878	1.36e-09	0.537	4.92e-06
RBM24	1.223	2.61e-15	2.885	7.69e-145
WNT5A	0.61	7.87e-07	1.384	7.38e-42
VDR	0.562	3.94e-11	0.647	4.79e-14
ATP5D	0.83	8.64e-08	0.625	1.62e-06
TBC1D4	0.84	3.25e-14	0.821	3.49e-23
MRPS30	0.761	5.72e-18	0.833	8.22e-50
HSPA12A	0.694	2.45e-08	0.686	8.68e-13
FAM127A	0.697	1.81e-11	1.142	7.07e-67
SLC7A2	0.77	5.62e-09	0.894	2.74e-25
RIN2	1.111	4.68e-27	0.96	9.43e-29
GDA	3.789	3.02e-93	2.032	4.77e-39
RNF144B	0.853	6.4e-07	1.504	2.21e-31
EMP3	0.828	1.58e-07	1.23	2.34e-33
EMP1	1.508	5.03e-51	1.902	1.7e-142
STEAP4	2.744	1.81e-244	1.717	8.84e-99
AMOT	0.645	4.91e-17	0.887	7.78e-33
ZNF253	0.673	2.82e-08	0.998	1.48e-30
RRM2	0.624	1.34e-18	1.714	3.9e-248
UBE2G2	0.586	7.03e-14	0.681	4.5e-47
DAPK3	0.631	7.03e-09	0.882	1.12e-18
KCNJ14	0.519	0.000604	1.586	2.63e-43
ZNF85	0.722	6.59e-09	0.867	1.53e-29
HM13	0.723	2.05e-15	1.143	5.9e-80
DAZAP2	0.624	2.45e-05	1.212	2.97e-27
PTPRO	0.764	6.93e-09	0.621	1.08e-08
STK11	0.676	1.21e-06	0.653	3.91e-09
BMP2	1.551	5.87e-09	3.528	5.95e-70
HEBP1	0.694	9.72e-09	0.695	1.41e-28
GATA2	0.543	0.0015	1.406	9.06e-58
SNAP25	1.433	2.73e-28	0.828	2.24e-15
CCND1	0.649	2.23e-13	1.976	7.19e-202
C12orf34	0.664	0.0012	1.107	4.22e-08
CCT8	0.764	1.94e-14	0.746	1.24e-23
SOX11	2.153	6.08e-48	3.686	3.14e-258
CCT5	0.87	6.51e-20	0.57	1.26e-25
EPPK1	0.636	0.000434	0.947	1.4e-11
PDLIM5	0.684	1.85e-13	0.633	9.65e-14
BRCC3	1.076	6.37e-15	0.629	1.17e-08
TFAP4	0.583	2.74e-05	0.694	2.4e-17
RIMKLB	0.877	2.68e-07	1.184	1.97e-28
FLNA	1.163	8.13e-22	0.606	2.88e-15
CDC123	0.827	3.74e-27	0.7	5.74e-24
DONSON	0.701	4.74e-10	0.913	2.62e-34
CCNDBP1	0.79	5.34e-28	0.787	5.32e-47
WDR37	0.508	9.3e-07	1.034	7.67e-40
LAMA5	0.5	0.000519	0.524	5.56e-05
NAT1	0.991	1.14e-06	0.911	1.92e-06
ZNF732	2.458	1.85e-26	0.655	0.008
F3	0.877	9.73e-19	2.195	2.17e-125
ZNF880	0.675	0.000234	0.764	3.71e-06
CLN8	0.572	5.65e-05	0.775	3.21e-08
NBEAL2	0.719	1.23e-13	0.57	3.14e-11
MLKL	1.004	5.72e-10	0.877	1.79e-14
MYOF	1.485	8.27e-45	0.837	7.83e-26
YARS2	0.722	2.25e-15	1.221	4.05e-74
SPATA5L1	0.733	6.1e-13	0.719	8.67e-21
DKK1	1.514	4.19e-38	3.733	0
TSPAN13	0.919	5.31e-24	1.008	1.19e-43
TEP1	0.701	1.43e-14	0.974	1.33e-34
MAMLD1	1.959	9.12e-66	2.194	6.6e-166
KIF5A	0.502	0.000212	0.734	1.78e-14
GBX2	1.121	0.000517	1.385	4.92e-06
EFNB2	0.759	1.63e-16	1.535	7.66e-203
FAM60A	0.54	9.58e-06	0.858	7.56e-27
CYB5D1	0.544	2.02e-07	0.976	3.91e-31
TNFSF9	0.834	9.48e-11	2.349	6.2e-92
CPA4	3.182	5.67e-138	0.849	7.12e-14
USP7	0.689	6.92e-33	0.676	1.27e-64
SOX4	0.64	5.48e-12	0.783	2.6e-34
ASAH1	0.762	1.41e-26	0.739	1.45e-37
ZNF546	0.701	0.000125	0.82	2.2e-07
TPP2	0.605	1.56e-09	0.795	1.24e-20
HMHA1	0.551	0.00406	1.16	1.85e-17
SSR4	0.749	1.73e-10	0.617	5.91e-13
SLC30A3	1.013	1.48e-10	2.141	1.03e-91
FOXA1	0.865	7.54e-16	0.934	3.9e-19
COPB1	0.52	1.53e-10	0.833	5.37e-36
RGS2	0.803	4.33e-11	2.228	1.65e-149
METRN	0.613	4.44e-05	0.738	4.71e-09
TUBB3	1.169	6.88e-13	1.761	7.07e-44
HERC3	0.801	1.56e-15	0.731	1.38e-18
C17orf59	0.771	1e-06	0.648	2.51e-08
PCNA	0.77	2.41e-31	1.212	2.9e-136
STK35	1.23	7.33e-61	0.605	2.41e-27
MYCL1	0.777	0.00035	1.27	2.55e-23
CD9	1.407	2.24e-19	1.108	8.59e-29
SNX14	0.783	2.59e-14	0.673	1.46e-14
CD68	0.575	0.00274	1.887	1.95e-42
AOX1	1.013	1.13e-24	0.521	1.58e-07
MAP7	1.57	1.43e-62	0.535	7.76e-08
TEAD4	0.673	1.06e-08	0.6	4.31e-15
NRG1	1.166	9.54e-05	1.067	0.000213
LAGE3	0.583	0.000225	0.814	2.41e-12
TFCP2L1	2.545	2.43e-160	1.016	3.15e-19
IDH3B	0.648	1.13e-24	0.572	4.57e-21
RHOBTB3	0.643	2.64e-07	0.563	3.84e-08
BAZ1A	0.55	9.2e-08	0.63	3.14e-15
ZNF718	1.481	2.45e-23	1.361	5.6e-30
ZNF714	0.899	1.15e-07	0.987	1.71e-25
EBPL	0.583	0.000119	0.724	1.45e-10
RBPMS	0.833	1.79e-14	1.024	7.67e-31
MYO1B	0.984	2.66e-35	0.611	3.96e-17
ZNF440	0.509	7.91e-05	0.834	3.59e-19
ZNF443	0.889	1.01e-15	1.183	6.73e-38
COX5A	0.58	7.23e-08	0.823	2.06e-27
MEGF10	2.044	5.05e-45	0.912	2.86e-08
DNM2	0.743	5.43e-18	0.503	2.36e-22
TUBA1A	1.6	4.27e-38	1.663	3.74e-103
DSTN	1.793	7.1e-91	0.649	1.69e-21
TMEM50B	0.543	0.000279	1.622	2.32e-60
CRLS1	0.931	8.85e-19	1.344	1.21e-36
MESDC1	0.56	0.00579	0.6	0.000149
IDS	0.596	9.9e-12	0.651	1.54e-27
ARMC5	1.058	8.33e-11	0.508	0.000281
HNRNPM	0.567	2.69e-06	1.345	6.05e-65
PDCD6	0.732	1.33e-25	1.136	1.15e-76
PDCD7	0.514	5.73e-11	0.991	5.63e-56
HMGCS1	1.503	4.19e-16	0.811	1.2e-09
AQR	0.585	2.15e-14	0.939	6.99e-62
MTMR9	0.861	3.32e-10	1.407	4.48e-49
ANKRD9	0.79	4.08e-05	0.685	0.00301
TTLL12	0.529	9.82e-05	1.118	9.51e-40
LDHB	0.838	1.05e-11	0.626	8.16e-14
