# Supplementary material for: Gene therapy-emulating small molecule treatments in cystic fibrosis airway epithelial cells and patients
Source: Respir Res. 2019 Dec 21;20:290. doi: 10.1186/s12931-019-1214-8 (PMC6925517; doi:10.1186/s12931-019-1214-8)
Supplement: Supplementary file 9 — Additional file 9. Genes upregulated by digitoxin treatment and gene therapy against IB3-1 controls annotated to epithelial differentiation ontologies, and compared in parallel to effects of VX-661, VX-770 and VX-809. [file 12931_2019_1214_MOESM9_ESM.xlsx]

## Sheet: Add file 9
Additional File 9
# Genes up-regulated by digitoxin treatment and gene therapy against IB3-1 controls annotated to
# epithelial differentiation ontologies, and compared in parallel to effects of VX661, VX-770 and VX-809
#
# Values for each gene are log2 fold-changes for listed condition against IB3-1 control cells.
# Numbers in parentheses represent number of differential genes for condition.
# Colored values represent significant expression changes (red up, green down)
Gene	Digitoxin (82)	VX661 (0)	VX770 (10)	VX809 (0)	S9 (82)
MAMLD1	2.19	-0.00403	0.552	0.124	1.96
SEMA7A	2.26	0.0373	0.279	0.141	2.31
SFN	2.48	-0.152	-0.194	-0.229	0.939
FSTL3	2.51	-0.0276	0.162	-0.128	0.77
IRS2	2.45	0.00858	0.737	0.156	0.84
CDKN1C	2.47	-0.0186	0.713	0.0187	0.839
WNT7B	2.66	-0.0626	0.62	0.061	1.26
PLK2	2.71	-0.0726	0.126	0.0841	1.05
KRT81	1.04	-0.252	-0.542	-0.33	2.2
TFCP2L1	1.02	0.0135	-0.0903	-0.0582	2.54
DMBT1	0.873	0.137	0.0854	0.26	2.77
WNK4	1.35	0.037	0.359	0.325	1.79
AMH	1.59	-0.00291	0.119	0.101	1.77
TAGLN	0.854	-0.133	0.335	-0.058	2.15
SLIT2	0.993	0.173	0.225	-0.00959	1.63
ALDH1A3	0.81	0.0528	0.301	-0.0112	1.66
RAP1GAP2	0.694	0.0456	0.58	-0.0109	1.45
RTN4R	0.682	-0.065	0.684	-0.0311	1.28
SNAP25	0.828	0.0173	-0.529	0.000683	1.43
HMGCS1	0.811	0.0598	1.33	0.483	1.5
FOXC1	1.59	0.0509	0.0136	0.131	1.02
SIX2	1.55	-0.0496	0.0331	-0.0999	0.826
EFNB2	1.53	-0.044	-0.362	0.113	0.759
WNT5A	1.38	0.0213	0.278	0.0578	0.61
TBX3	1.5	-0.029	0.277	-0.000598	0.727
CNTFR	1.4	-0.0604	0.424	-0.235	0.506
GATA2	1.41	-0.0625	-0.0807	-0.2	0.543
DSP	1.45	0.116	0.486	0.107	1.08
EREG	1.27	-0.0245	-0.402	0.109	0.585
GATA6	1.01	-0.0767	-0.504	-0.0349	0.693
CCND1	1.98	-0.0195	0.172	0.246	0.649
CAV1	1.9	-0.177	0.299	-0.0373	0.6
CD24	1.89	-0.188	0.212	-0.0975	0.835
APLN	2.11	-0.0589	-0.0103	0.0247	0.577
ZBTB1	0.867	0.0449	-0.195	0.151	0.533
SULF2	0.859	0.0156	-0.131	-0.2	0.754
IRX5	0.653	0.105	-0.0229	0.171	0.648
VDR	0.647	-0.0157	-0.0842	0.00607	0.562
TYRO3	0.522	-0.0759	-0.00858	-0.192	0.545
NTN1	0.534	0.0525	0.325	-0.0561	0.754
DNM2	0.503	-0.07	0.315	-0.102	0.743
KDM1A	0.6	-0.0262	0.248	-0.0238	0.653
PTPRO	0.621	-0.13	0.477	-0.182	0.764
CBR1	0.603	-0.0873	0.188	-0.15	0.864
TJP2	0.753	-0.00547	0.417	-0.035	0.903
CDC25B	0.712	-0.116	0.348	-0.123	0.585
SOD1	0.732	-0.132	0.206	-0.166	0.569
PTCH1	0.843	-0.0621	0.396	-0.184	0.649
METRN	0.738	-0.0395	0.125	-0.1	0.613
SDC1	0.782	-0.0736	0.0338	-0.0905	0.578
STK11	0.653	-0.0547	0.0824	-0.18	0.676
IRX1	0.78	-0.0692	0.239	-0.0712	0.708
SOX4	0.783	-0.00986	0.18	0.0429	0.64
GCNT1	0.755	-0.0253	0.258	0.115	0.602
ITGA6	0.782	0.125	0.304	0.163	0.635
CST3	0.563	-0.0711	0.0472	-0.347	0.954
LDOC1	0.892	-0.145	0.218	-0.132	0.927
S1PR5	0.902	-0.0288	0.173	-0.0821	0.917
NCS1	0.922	-0.12	0.156	-0.115	0.751
VAMP7	0.842	0.0576	0.108	0.133	0.838
FOXA1	0.934	0.079	0.129	0.147	0.865
SMARCA2	0.961	0.0194	0.275	0.0587	0.725
MGST1	1.06	-0.0649	0.28	-0.0279	0.82
LHFPL2	0.952	0.0618	0.259	0.196	0.594
FMR1	0.952	0.134	0.383	0.245	0.702
PERP	0.938	0.0436	0.441	0.0275	0.62
TYMS	1.14	-0.0553	0.157	0.0353	0.649
ANXA1	1.14	-0.095	0.0762	0.017	0.695
NEDD4L	1.11	0.105	0.312	-0.00826	0.647
PCNA	1.21	0.00909	-0.139	0.0847	0.77
MYCL1	1.27	-0.0501	0.00591	-0.0189	0.777
ENC1	1.22	-0.0662	-0.0511	-0.0336	0.6
NRG1	1.07	0.0327	-0.0922	0.124	1.17
AREG	1.07	0.0411	-0.0355	0.0418	1.1
COBL	0.981	0.0331	0.0347	-0.0858	1.27
KRT8	1.03	-0.221	0.0117	-0.355	1.07
RHOBTB3	0.563	0.0889	0.499	0.365	0.643
PDLIM5	0.633	0.137	0.622	0.315	0.684
LAMA5	0.524	0.0479	0.445	0.13	0.5
DKK1	3.73	-0.0743	-0.238	0.0141	1.51
BMP2	3.53	0.00654	-0.19	0.0225	1.55
SOX11	3.69	-0.033	0.214	0.153	2.15
