# Supplementary material for: Gene therapy-emulating small molecule treatments in cystic fibrosis airway epithelial cells and patients
Source: Respir Res. 2019 Dec 21;20:290. doi: 10.1186/s12931-019-1214-8 (PMC6925517; doi:10.1186/s12931-019-1214-8)
Supplement: Supplementary file 10 — Additional file 10. Digitoxin-dependent changes in protein expression for IL-8, IL-6, TGFBR2 and KRT8. [file 12931_2019_1214_MOESM10_ESM.xlsx]

## Sheet: Add file 10
Additional File 10.			Digitoxin-dependent changes in protein expression for IL-8, IL-6, TGFBR2 and KRT8
