# Supplementary material for: Gene therapy-emulating small molecule treatments in cystic fibrosis airway epithelial cells and patients
Source: Respir Res. 2019 Dec 21;20:290. doi: 10.1186/s12931-019-1214-8 (PMC6925517; doi:10.1186/s12931-019-1214-8)
Supplement: Supplementary file 11 — Additional file 11. Genes downregulated by digitoxin treatment and gene therapy against IB3-1 controls annotated to inflammatory ontologies, compared in parallel to effects of VX-661, VX-770 and VX-809. [file 12931_2019_1214_MOESM11_ESM.xlsx]

## Sheet: Add file 11
Additional File 11
# Genes down-regulated by digitoxin treatment and gene therapy against IB3-1 controls annotated to
# inflammatory ontologies, compared in parallel to effects of VX661, VX770 and VX-809
#
# Values for each gene are log2 fold-changes for listed condition against IB3-1 control cells.
# Numbers in parentheses represent number of differential genes for condition.
# Colored values represent significant expression changes (red up, green down)
Gene	Digitoxin (84)	VX661 (0)	VX770 (16)	VX809 (17)	S9 (84)
CFB	-1.23	-0.09	0.205	-0.849	-1.94
CCL5	-1.34	-0.0814	0.313	-0.953	-2.03
OASL	-1	-0.175	-0.0874	-0.734	-2.16
ITGA4	-1.08	0.0825	-0.0677	-0.0897	-2.04
IFIT3	-0.704	0.138	0.41	-0.156	-1.41
CD1D	-0.655	-0.271	0.288	-0.254	-1.59
IFIT2	-0.591	0.181	-0.037	-0.308	-1.48
TNFAIP3	-0.686	0.0331	0.0794	-0.37	-1.82
IFIT1	-0.747	0.0409	-0.00176	-0.548	-1.84
HERC5	-0.563	0.0516	0.476	-0.348	-2.25
NCAM1	-0.59	0.119	0.314	0.158	-2.2
PRDM5	-0.738	0.0464	-0.0349	0.176	-2.55
IL6	-1.73	-0.0501	-0.312	-0.417	-2.04
OAS2	-1.9	0.0255	-0.0225	-0.588	-1.84
C1S	-1.88	-0.162	0.0599	-0.49	-2.22
SAA4	-1.96	-0.0383	0.39	-0.325	-2.35
IL29	-2.32	0.0778	0.388	-0.731	-2.2
PPARG	-1.13	-0.0702	0.124	-0.0547	-1.1
C4A	-1.18	-0.118	0.0547	-0.237	-1.03
IFIH1	-1.13	0.168	0.343	-0.181	-1.09
PDGFA	-0.96	-0.0128	-0.0529	-0.167	-1.13
TNFRSF1B	-1.24	0.00985	0.192	-0.0988	-1.34
C1R	-1.46	-0.153	0.115	-0.591	-1.11
CHI3L1	-1.39	-0.135	0.848	-0.426	-1.28
FLRT2	-1.25	0.21	0.142	0.308	-1.62
LRAT	-1.55	0.0427	0.00891	0.121	-1.42
CD14	-1.79	-0.0912	-0.022	-0.37	-1.44
CXCL3	-1.7	0.0404	-0.544	-0.222	-1.47
IL17RD	-2.08	0.115	0.193	0.185	-0.789
TNFSF12	-2	-0.165	0.0434	-0.108	-0.615
EDA	-1.83	-0.0137	0.401	-0.277	-0.694
SERPINA1	-2.05	0.0706	0.2	-0.64	-0.559
MRAS	-1.96	0.00386	-0.376	0.0107	-0.811
TRIM22	-1.67	0.171	0.611	0.184	-0.678
RNASEL	-1.74	0.0391	0.454	0.0804	-0.503
CXCL2	-1.02	-0.141	-0.629	-0.291	-0.852
TNFSF13	-1.1	-0.275	-0.647	-0.398	-0.901
TIRAP	-0.932	0.124	-0.348	0.134	-0.798
RELB	-0.767	-0.097	-0.0601	-0.294	-1.01
PIK3CD	-0.82	0.0339	0.14	-0.253	-0.857
LEF1	-0.608	0.0612	-0.0835	-0.0241	-1.08
NFKB2	-0.555	0.00931	-0.289	-0.227	-0.505
MYNN	-0.501	0.00863	-0.257	-0.0477	-0.618
BIRC2	-0.611	0.053	-0.356	0.0706	-0.807
OGG1	-0.679	-0.0721	-0.754	-0.306	-0.758
SMPDL3B	-0.704	0.0124	-0.616	-0.106	-0.674
ITGA1	-0.653	0.114	0.078	0.0431	-0.584
IKBKB	-0.713	0.0964	-0.0562	0.0533	-0.583
JAK2	-0.58	0.105	0.29	0.0702	-0.722
IGFBP4	-0.741	-0.0971	0.336	-0.23	-0.641
S100A8	-2.52	-0.247	-0.945	-0.636	-0.876
DHX58	-3.12	-0.163	-0.144	-0.676	-1
GGT5	-2.49	-0.304	0.0983	-0.585	-0.691
EGR1	-3.04	0.165	0.513	-0.184	-1.69
PDGFRB	-2.97	-0.108	0.00623	-0.0421	-1.67
OAS1	-2.18	-0.0132	0.317	-0.47	-1.59
DDX60	-2.41	0.059	0.143	-0.0725	-1.36
MSC	-2.18	-0.0725	-0.599	-0.146	-1.58
NRG2	-2.58	0.0202	-0.11	-0.282	-1.14
SERPINA3	-2.46	-0.15	-0.441	-0.57	-1.09
SUSD4	-2.61	-0.00262	-0.528	-0.303	-1.45
C5	-3.54	0.128	-0.387	0.0641	-1.37
TREM2	-3.56	-0.0277	-0.516	-0.275	-1.05
EDA2R	-0.971	0.189	-0.239	0.279	-3.24
FYN	-1.07	0.0581	-0.687	-0.116	-3.24
BST2	-0.777	-0.0835	0.148	-0.25	-3.42
ADAM23	-1.43	0.143	0.5	0.338	-3.17
IDO1	-1.31	-0.14	0.0666	-0.71	-3.27
SAA2	-1.11	-0.457	-0.0324	-1.09	-3.2
LAMP3	-0.587	0.124	-0.114	0.249	-2.91
IL8	-1.74	-0.298	-0.414	-0.598	-3.51
DARC	-1.86	-0.205	-0.108	-0.363	-3.67
PIK3AP1	-2.05	-0.038	-0.237	-0.0941	-2.94
CCL20	-1.9	-0.112	-0.659	-0.306	-2.89
CXCL11	-1.57	-0.016	-0.0232	-0.657	-2.84
MT3	-0.836	0.0146	1.27	0.146	-2.95
CX3CL1	-3.67	-0.123	-0.549	-0.444	-4.18
HP	-3.16	-0.234	-0.803	-0.434	-4.14
CXCL1	-1.7	-0.178	-0.961	-0.496	-4.56
CXCL10	-3.24	0.0296	0.0277	-0.799	-3.46
IFNB1	-3.53	0.181	-0.421	-0.72	-2.56
NUPR1	-4.11	-0.159	-1.72	-0.256	-1.33
TNFRSF9	-4.16	-0.00366	-1.58	-0.2	-2.1
TIMP4	-2.16	-0.117	-0.45	-0.343	-6.46
