# Supplementary material for: Gene therapy-emulating small molecule treatments in cystic fibrosis airway epithelial cells and patients
Source: Respir Res. 2019 Dec 21;20:290. doi: 10.1186/s12931-019-1214-8 (PMC6925517; doi:10.1186/s12931-019-1214-8)
Supplement: Supplementary file 12 — Additional file 12. Genes down-regulated by digitoxin treatment and gene therapy against IB3-1 controls annotated to cell-cell interaction/fibrosis ontologies, and compared in parallel with VX-661, VX-770 and VX-809. [file 12931_2019_1214_MOESM12_ESM.xlsx]

## Sheet: Add file 12
Additional File 12
# Genes down-regulated by digitoxin treatment and gene therapy against IB3-1 controls annotated to
# cell-cell interaction/fibrosis ontologies, and compared in parllel with VX-661, VX-770 and VX-809.
#
# Values for each gene are log2 fold-changes for listed condition against IB3-1 control cells.
# Numbers in parentheses represent number of differential genes for condition.
# Colored values represent significant expression changes (red up, green down)
Gene	Digitoxin (49)	VX661 (0)	VX770 (8)	VX809 (4)	S9 (49)
CADM3	-0.855	-0.262	-0.126	-0.654	-3.83
PCDH20	-0.516	-0.129	-0.596	-0.117	-3.78
FEZ1	-0.788	0.0273	0.162	0.0716	-4.26
CDH6	-0.819	-0.0646	0.168	-0.00526	-4.84
ADAM23	-1.43	0.143	0.5	0.338	-3.17
CX3CL1	-3.67	-0.123	-0.549	-0.444	-4.18
DDR2	-3.72	0.132	-1.11	0.0887	-0.96
ODZ4	-3.47	0.0976	0.135	-0.224	-2.52
PCDH1	-1.53	-0.0351	-1.02	-0.149	-1.06
CDC42EP1	-1.36	-0.055	-0.898	-0.243	-0.65
BOC	-2.09	-0.169	-0.421	-0.278	-1.07
TGFBR2	-1.43	-0.12	-0.435	-0.237	-1.02
PVRL4	-1.55	0.0464	-0.352	-0.145	-0.803
PCDH18	-0.917	-0.271	-0.566	-0.406	-1.05
EDA	-1.83	-0.0137	0.401	-0.277	-0.694
SNED1	-1.76	0.0921	0.132	-0.00707	-0.829
SDK1	-2.04	0.0979	0.0552	-0.137	-0.568
NLGN4Y	-2.3	0.337	0.284	0.203	-1.31
COL6A2	-1.36	0.00462	0.333	0.00641	-0.536
COL6A1	-1.34	-0.0866	0.429	-0.113	-0.819
CELSR1	-1.17	0.106	0.0936	0.0709	-0.607
ARVCF	-1.11	-0.0212	0.0378	0.0404	-0.599
NT5E	-0.948	0.0512	0.153	0.0789	-0.592
ENG	-0.6	0.0425	0.0778	-0.00474	-0.664
ITGA1	-0.653	0.114	0.078	0.0431	-0.584
CNTNAP3	-0.697	0.0329	0.0932	0.227	-0.703
EGFL7	-0.847	-0.0616	0.0326	-0.111	-1.29
RPSA	-0.924	-0.213	-0.233	-0.306	-1.12
IGSF9B	-0.828	0.202	0.0635	0.0227	-0.951
ADD2	-0.983	0.07	-0.0864	-0.0356	-1.07
LEF1	-0.608	0.0612	-0.0835	-0.0241	-1.08
PTPRM	-1.1	0.105	0.444	0.0569	-1.1
MERTK	-0.605	0.216	0.467	0.369	-1.07
ROBO1	-1.39	0.179	0.253	0.189	-1.32
FLRT2	-1.25	0.21	0.142	0.308	-1.62
ODZ3	-1.75	-0.0429	0.191	0.122	-1.58
JAM2	-1.1	0.0686	0.392	0.0306	-1.95
ITGA4	-1.08	0.0825	-0.0677	-0.0897	-2.04
CD1D	-0.655	-0.271	0.288	-0.254	-1.59
PCDHGA11	-0.738	-0.0521	0.0525	-0.066	-2.18
NCAM1	-0.59	0.119	0.314	0.158	-2.2
PLXNC1	-0.948	0.146	0.197	-0.0605	-2.48
IL32	-1.43	-0.13	-0.338	-0.593	-2.5
CCL5	-1.34	-0.0814	0.313	-0.953	-2.03
CSTA	-2.5	-0.0141	-0.783	-0.0477	-1.23
LPXN	-2.42	-0.0492	-0.577	-0.124	-0.657
S100A8	-2.52	-0.247	-0.945	-0.636	-0.876
CYFIP2	-2.9	0.182	0.42	0.0263	-0.66
NCAM2	-1.55	0.0428	0.218	0.235	-6.22
