# Supplementary material for: Gene therapy-emulating small molecule treatments in cystic fibrosis airway epithelial cells and patients
Source: Respir Res. 2019 Dec 21;20:290. doi: 10.1186/s12931-019-1214-8 (PMC6925517; doi:10.1186/s12931-019-1214-8)
Supplement: Supplementary file 13 — Additional file 13. Effects of digitoxin on licensed VX-drug and drug combinations on reduced expression of mRNAs common to digitoxin and AAV-[wildtype]CFTR for the functional GO theme of inflammation. [file 12931_2019_1214_MOESM13_ESM.xlsx]

## Sheet: Add file 13
Additional File 13
# Effects of digitoxin on licensed VX-drug and drug combinations on reduced expression of mRNAs
# common to digitoxin and AAV-[wildtype]CFTR for the functional GO theme of inflammation.
#
# Values for each gene are log2 fold-changes for listed condition against IB3-1 control cells.
# Numbers in parentheses represent number of differential genes for condition.
# Colored values represent significant expression changes (red up, green down)
Gene	Digitoxin (84)	VX770 (16)	VX770-Dig (72)	VX661-VX770 (18)	VX661-VX770-Dig (77)	VX770-VX809 (20)	VX770-VX809-Dig (75)	S9 (84)
EDA2R	-0.971	-0.239	-1.12	-0.265	-0.894	-0.071	-1.11	-3.24
SAA2	-1.11	-0.0324	-0.805	-0.145	-1.15	-0.435	-1.16	-3.2
CXCL11	-1.57	-0.0232	-0.943	-0.102	-0.922	-0.55	-1.29	-2.84
FYN	-1.07	-0.687	-0.749	-0.696	-0.898	-0.566	-0.837	-3.24
ADAM23	-1.43	0.5	-1.46	0.553	-1.42	0.407	-1.16	-3.17
BST2	-0.777	0.148	-0.492	0.049	-0.751	-0.0712	-0.661	-3.42
LAMP3	-0.587	-0.114	-0.574	-0.21	-0.533	-0.0839	-0.461	-2.91
IDO1	-1.31	0.0666	-1.43	-0.226	-1.48	-0.61	-2.18	-3.27
DARC	-1.86	-0.108	-1.75	-0.131	-1.41	-0.214	-1.74	-3.67
PIK3AP1	-2.05	-0.237	-1.91	-0.24	-2.14	-0.503	-1.68	-2.94
IL8	-1.74	-0.414	-1.99	-0.408	-2.09	-0.978	-2.07	-3.51
SAA4	-1.96	0.39	-1.63	0.544	-1.95	0.31	-1.75	-2.35
IL29	-2.32	0.388	-1.35	0.584	-1.66	-0.502	-1.71	-2.2
C1S	-1.88	0.0599	-1.6	0.0662	-1.84	-0.0131	-1.8	-2.22
LRAT	-1.55	0.00891	-1.52	-0.00338	-1.4	0.115	-2.06	-1.42
OAS1	-2.18	0.317	-1.21	0.235	-1.47	-0.139	-1.66	-1.59
CD14	-1.79	-0.022	-1.33	-0.218	-1.41	0.0383	-1.47	-1.44
OAS2	-1.9	-0.0225	-1.37	-0.0667	-1.45	-0.4	-1.67	-1.84
TNFSF12	-2	0.0434	-1.5	0.0985	-1.61	-0.14	-1.95	-0.615
SERPINA1	-2.05	0.2	-1.72	0.318	-1.75	0.0567	-1.71	-0.559
IL17RD	-2.08	0.193	-1.54	0.176	-1.38	0.134	-1.49	-0.789
GGT5	-2.49	0.0983	-2.09	0.00469	-1.98	-0.342	-2.07	-0.691
MRAS	-1.96	-0.376	-1.84	-0.482	-2.1	-0.382	-1.77	-0.811
CXCL3	-1.7	-0.544	-1.96	-0.443	-1.93	-0.526	-2.11	-1.47
MSC	-2.18	-0.599	-1.76	-0.564	-1.94	-0.459	-1.98	-1.58
IL6	-1.73	-0.312	-1.9	-0.412	-2.05	-0.68	-1.85	-2.04
TNFRSF1B	-1.24	0.192	-0.839	0.0862	-0.981	0.223	-0.816	-1.34
IFIT3	-0.704	0.41	-0.878	0.389	-0.935	0.0261	-1.04	-1.41
PPARG	-1.13	0.124	-0.688	-0.0032	-0.878	0.132	-0.805	-1.1
C4A	-1.18	0.0547	-0.787	0.0344	-0.716	0.132	-0.942	-1.03
PDGFA	-0.96	-0.0529	-0.767	-0.157	-0.951	-0.228	-0.763	-1.13
IFIT2	-0.591	-0.037	-0.777	0.123	-0.728	-0.345	-0.795	-1.48
C1R	-1.46	0.115	-1.05	0.127	-1.13	-0.0208	-1.21	-1.11
IFIH1	-1.13	0.343	-1.06	0.505	-0.994	0.162	-1.21	-1.09
CXCL2	-1.02	-0.629	-0.851	-0.499	-1.23	-0.487	-1.19	-0.852
TNFSF13	-1.1	-0.647	-0.998	-0.58	-1.03	-0.632	-1.08	-0.901
IFIT1	-0.747	-0.00176	-0.813	0.051	-0.97	-0.448	-1.05	-1.84
CFB	-1.23	0.205	-0.712	0.186	-0.891	-0.29	-1.05	-1.94
OASL	-1	-0.0874	-0.857	-0.0985	-1.15	-0.387	-0.934	-2.16
PRDM5	-0.738	-0.0349	-1.15	0.11	-0.957	0.0819	-0.829	-2.55
FLRT2	-1.25	0.142	-1.56	0.141	-1.25	0.101	-1.25	-1.62
ITGA4	-1.08	-0.0677	-1.18	0.0565	-1.16	-0.105	-1.39	-2.04
EDA	-1.83	0.401	-1.11	0.534	-1.06	0.228	-1.39	-0.694
RNASEL	-1.74	0.454	-1.24	0.478	-1.35	0.325	-1.24	-0.503
TRIM22	-1.67	0.611	-1.21	0.463	-1.09	0.514	-1.27	-0.678
CHI3L1	-1.39	0.848	-0.986	0.968	-1.01	0.645	-0.994	-1.28
BIRC2	-0.611	-0.356	-0.657	-0.395	-0.666	-0.208	-0.596	-0.807
IKBKB	-0.713	-0.0562	-0.741	-0.0519	-0.687	-0.0356	-0.744	-0.583
TIRAP	-0.932	-0.348	-0.86	-0.378	-0.651	-0.253	-0.838	-0.798
SMPDL3B	-0.704	-0.616	-0.953	-0.442	-0.686	-0.611	-0.77	-0.674
ITGA1	-0.653	0.078	-1.14	0.102	-0.936	0.162	-1.02	-0.584
IGFBP4	-0.741	0.336	-0.444	0.368	-0.486	0.139	-0.566	-0.641
JAK2	-0.58	0.29	-0.917	0.322	-0.64	0.311	-0.824	-0.722
LEF1	-0.608	-0.0835	-0.546	0.0212	-0.52	-0.0508	-0.393	-1.08
PIK3CD	-0.82	0.14	-0.557	0.0705	-0.503	0.071	-0.604	-0.857
RELB	-0.767	-0.0601	-0.12	0.13	-0.312	-0.171	-0.456	-1.01
MYNN	-0.501	-0.257	-0.552	-0.179	-0.517	-0.198	-0.453	-0.618
NFKB2	-0.555	-0.289	-0.182	-0.266	-0.321	-0.315	-0.445	-0.505
OGG1	-0.679	-0.754	-0.403	-0.709	-0.518	-0.627	-0.516	-0.758
NCAM1	-0.59	0.314	-0.761	0.277	-0.691	0.19	-0.513	-2.2
CCL5	-1.34	0.313	-0.241	0.29	-0.38	-0.254	-0.526	-2.03
HERC5	-0.563	0.476	-0.437	0.52	-0.535	0.211	-0.422	-2.25
TNFAIP3	-0.686	0.0794	-0.356	0.063	-0.534	-0.308	-0.543	-1.82
CD1D	-0.655	0.288	-0.472	0.156	-0.488	0.104	-0.497	-1.59
MT3	-0.836	1.27	-0.18	1.44	-0.933	0.84	-0.982	-2.95
CXCL1	-1.7	-0.961	-1.85	-0.971	-2.16	-1.18	-2.15	-4.56
HP	-3.16	-0.803	-2.74	-0.908	-2.97	-0.695	-2.97	-4.14
NUPR1	-4.11	-1.72	-2.89	-1.54	-3.3	-1.08	-3.32	-1.33
C5	-3.54	-0.387	-3.86	-0.29	-3.29	-0.346	-3.81	-1.37
S100A8	-2.52	-0.945	-2.35	-0.943	-3.54	-1.08	-3.22	-0.876
TREM2	-3.56	-0.516	-3.2	-0.402	-2.97	-0.356	-3.13	-1.05
SUSD4	-2.61	-0.528	-2.69	-0.195	-2.48	-0.451	-1.87	-1.45
SERPINA3	-2.46	-0.441	-1.97	-0.342	-2.64	-0.609	-2.16	-1.09
DDX60	-2.41	0.143	-2.36	0.203	-2.25	0.161	-2.45	-1.36
EGR1	-3.04	0.513	-2.37	0.527	-2.16	0.498	-2.41	-1.69
NRG2	-2.58	-0.11	-2.26	-0.246	-2.72	-0.198	-3.03	-1.14
DHX58	-3.12	-0.144	-2.39	-0.099	-2.45	-0.499	-2.65	-1
PDGFRB	-2.97	0.00623	-2.82	-0.0826	-2.68	-0.0143	-2.97	-1.67
CXCL10	-3.24	0.0277	-2.4	0.169	-2.39	-0.699	-2.83	-3.46
IFNB1	-3.53	-0.421	-2.33	-0.266	-2.15	-0.979	-2.83	-2.56
CCL20	-1.9	-0.659	-1.88	-0.885	-2.84	-0.618	-3.29	-2.89
CX3CL1	-3.67	-0.549	-3.89	-0.476	-3.95	-0.841	-4.9	-4.18
TNFRSF9	-4.16	-1.58	-4.05	-1.5	-4.05	-0.875	-4.09	-2.1
TIMP4	-2.16	-0.45	-1.91	-0.511	-2.1	-0.521	-2.13	-6.46
