# Supplementary material for: Gene therapy-emulating small molecule treatments in cystic fibrosis airway epithelial cells and patients
Source: Respir Res. 2019 Dec 21;20:290. doi: 10.1186/s12931-019-1214-8 (PMC6925517; doi:10.1186/s12931-019-1214-8)
Supplement: Supplementary file 14 — Additional file 14. Effects of digitoxin on licensed VX-drug and drug combinations on reduced expression of mRNAs common to digitoxin and AAV-[wildtype]CFTR for the functional GO theme of cell-cell interactions/fibrosis. [file 12931_2019_1214_MOESM14_ESM.xlsx]

## Sheet: Add file 14
Additional File 14
# Effects of digitoxin on licensed VX-drug and drug combinations on reduced expression of mRNAs
# common to digitoxin and AAV-[wildtype]CFTR for the functional GO theme of cell-cell interactions (fibrosis).
#
# Values for each gene are log2 fold-changes for listed condition against IB3-1 control cells.
# Numbers in parentheses represent number of differential genes for condition.
# Colored values represent significant expression changes (red up, green down)
Gene	Digitoxin (49)	VX770 (8)	VX770-Dig (45)	VX661-VX770 (10)	VX661-VX770-Dig (44)	VX770-VX809 (7)	VX770-VX809-Dig (44)	S9 (49)
S100A8	-2.52	-0.945	-2.35	-0.943	-3.54	-1.08	-3.22	-0.876
LPXN	-2.42	-0.577	-2.95	-0.45	-2.75	-0.477	-2.67	-0.657
DDR2	-3.72	-1.11	-3.42	-0.909	-3.07	-0.479	-3.59	-0.96
ODZ4	-3.47	0.135	-3.79	0.142	-3.57	0.0583	-3.18	-2.52
CX3CL1	-3.67	-0.549	-3.89	-0.476	-3.95	-0.841	-4.9	-4.18
CADM3	-0.855	-0.126	-0.666	-0.213	-0.724	-0.406	-0.842	-3.83
PCDH20	-0.516	-0.596	-0.685	-0.797	-0.666	-0.348	-0.713	-3.78
FEZ1	-0.788	0.162	-0.578	0.13	-0.592	0.063	-0.491	-4.26
CDH6	-0.819	0.168	-1.05	0.118	-0.889	-0.096	-0.954	-4.84
NCAM2	-1.55	0.218	-1.5	0.168	-1.48	0.185	-1.61	-6.22
JAM2	-1.1	0.392	-0.66	0.265	-1.25	0.17	-1.15	-1.95
ITGA4	-1.08	-0.0677	-1.18	0.0565	-1.16	-0.105	-1.39	-2.04
ROBO1	-1.39	0.253	-1.16	0.212	-1.11	0.199	-1.21	-1.32
FLRT2	-1.25	0.142	-1.56	0.141	-1.25	0.101	-1.25	-1.62
COL6A2	-1.36	0.333	-1.1	0.36	-1.07	0.218	-1.12	-0.536
COL6A1	-1.34	0.429	-0.971	0.393	-1.06	0.31	-1.23	-0.819
PTPRM	-1.1	0.444	-1.29	0.505	-1.09	0.344	-1.05	-1.1
EDA	-1.83	0.401	-1.11	0.534	-1.06	0.228	-1.39	-0.694
IGSF9B	-0.828	0.0635	-0.869	-0.028	-1.08	0.095	-1.41	-0.951
ADD2	-0.983	-0.0864	-0.818	-0.0661	-1.09	-0.0712	-0.838	-1.07
ARVCF	-1.11	0.0378	-0.986	0.0877	-0.821	0.0287	-1.07	-0.599
NT5E	-0.948	0.153	-1.06	0.121	-1.07	0.0511	-1.05	-0.592
CELSR1	-1.17	0.0936	-1.19	0.0932	-1.04	0.0303	-1.07	-0.607
ITGA1	-0.653	0.078	-1.14	0.102	-0.936	0.162	-1.02	-0.584
TGFBR2	-1.43	-0.435	-1.35	-0.512	-1.35	-0.603	-1.32	-1.02
PVRL4	-1.55	-0.352	-1.15	-0.515	-1.3	-0.123	-1.04	-0.803
PCDH18	-0.917	-0.566	-0.922	-0.755	-1.05	-0.523	-0.912	-1.05
SNED1	-1.76	0.132	-1.5	0.0444	-1.49	0.0871	-1.75	-0.829
ODZ3	-1.75	0.191	-1.77	0.144	-1.74	0.116	-1.68	-1.58
LEF1	-0.608	-0.0835	-0.546	0.0212	-0.52	-0.0508	-0.393	-1.08
CNTNAP3	-0.697	0.0932	-0.54	0.133	-0.412	0.114	-0.317	-0.703
MERTK	-0.605	0.467	-0.382	0.361	-0.453	0.399	-0.477	-1.07
CD1D	-0.655	0.288	-0.472	0.156	-0.488	0.104	-0.497	-1.59
EGFL7	-0.847	0.0326	-0.614	0.0865	-0.669	-0.0425	-0.923	-1.29
RPSA	-0.924	-0.233	-0.568	-0.267	-0.816	-0.355	-0.737	-1.12
ENG	-0.6	0.0778	-0.786	-0.0607	-0.623	-0.0149	-0.793	-0.664
CCL5	-1.34	0.313	-0.241	0.29	-0.38	-0.254	-0.526	-2.03
NCAM1	-0.59	0.314	-0.761	0.277	-0.691	0.19	-0.513	-2.2
PLXNC1	-0.948	0.197	-0.747	0.0687	-0.867	0.189	-0.821	-2.48
PCDHGA11	-0.738	0.0525	-0.673	-0.14	-0.832	-0.0698	-0.745	-2.18
ADAM23	-1.43	0.5	-1.46	0.553	-1.42	0.407	-1.16	-3.17
IL32	-1.43	-0.338	-1.01	-0.353	-1.29	-0.505	-1.35	-2.5
SDK1	-2.04	0.0552	-2.04	-0.117	-1.95	-0.057	-2.07	-0.568
BOC	-2.09	-0.421	-2.29	-0.4	-2.02	-0.42	-2.2	-1.07
CSTA	-2.5	-0.783	-1.9	-0.775	-2.52	-0.333	-2.12	-1.23
CYFIP2	-2.9	0.42	-2.09	0.381	-2.15	0.345	-1.99	-0.66
NLGN4Y	-2.3	0.284	-3.05	0.0284	-1.92	0.174	-2.03	-1.31
PCDH1	-1.53	-1.02	-1.57	-1.12	-1.61	-0.964	-1.5	-1.06
CDC42EP1	-1.36	-0.898	-1.18	-0.898	-1.18	-0.759	-1.33	-0.65
