# Supplementary material for: Gene therapy-emulating small molecule treatments in cystic fibrosis airway epithelial cells and patients
Source: Respir Res. 2019 Dec 21;20:290. doi: 10.1186/s12931-019-1214-8 (PMC6925517; doi:10.1186/s12931-019-1214-8)
Supplement: Supplementary file 15 — Additional file 15. Effects of digitoxin on licensed VX-drug and drug combinations on increased expression of genes common to digitoxin and AAV-[wildtype]CFTR for the functional theme of epithelial differentiation. [file 12931_2019_1214_MOESM15_ESM.xlsx]

## Sheet: Add file 15
Additional File 15
# Effects of digitoxin on licensed VX-drug and drug combinations on reduced expression of mRNAs
# common to digitoxin and AAV-[wildtype]CFTR for the functional GO theme of epithelial differentiation.
#
# Values for each gene are log2 fold-changes for listed condition against IB3-1 control cells.
# Numbers in parentheses represent number of differential genes for condition.
# Colored values represent significant expression changes (red up, green down)
Gene	Digitoxin (82)	VX770 (10)	VX770-Dig (72)	VX661-VX770 (6)	VX661-VX770-Dig (73)	VX770-VX809 (5)	VX770-VX809-Dig (72)	S9 (82)
WNK4	1.35	0.359	1.44	0.336	1.55	0.487	1.54	1.79
AMH	1.59	0.119	1.23	0.35	1.47	0.179	0.912	1.77
TAGLN	0.854	0.335	1.74	0.492	1.62	0.161	1.47	2.15
FOXC1	1.59	0.0136	1.76	-0.0622	1.5	0.0116	1.7	1.02
CD24	1.89	0.212	1.65	0.1	1.5	-0.0914	1.67	0.835
GATA2	1.41	-0.0807	1.67	-0.116	1.46	-0.081	1.47	0.543
SIX2	1.55	0.0331	1.65	-0.0826	1.47	0.023	1.4	0.826
CCND1	1.98	0.172	1.96	0.114	1.92	0.0747	1.95	0.649
CAV1	1.9	0.299	1.96	0.205	1.86	0.00392	1.9	0.6
APLN	2.11	-0.0103	1.79	0.0701	1.84	0.0985	2.06	0.577
TFCP2L1	1.02	-0.0903	0.704	-0.219	0.645	-0.161	1.07	2.54
DMBT1	0.873	0.0854	0.815	-0.106	0.652	0.257	0.96	2.77
KRT81	1.04	-0.542	1.22	-0.579	1	-0.692	0.872	2.2
EREG	1.27	-0.402	0.505	-0.321	0.624	-0.361	0.844	0.585
NRG1	1.07	-0.0922	0.549	-0.262	0.372	-0.229	0.871	1.17
SNAP25	0.828	-0.529	0.65	-0.417	0.734	-0.239	0.896	1.43
ALDH1A3	0.81	0.301	0.795	0.365	0.794	0.304	0.784	1.66
RAP1GAP2	0.694	0.58	0.876	0.524	0.659	0.398	0.856	1.45
SLIT2	0.993	0.225	0.626	0.142	0.437	0.155	0.63	1.63
STK11	0.653	0.0824	0.854	0.0637	0.667	-0.0299	0.536	0.676
SOX4	0.783	0.18	0.598	0.0835	0.541	0.00219	0.496	0.64
CST3	0.563	0.0472	0.757	0.0879	0.572	-0.103	0.456	0.954
SDC1	0.782	0.0338	0.741	-0.0245	0.658	-0.048	0.872	0.578
SULF2	0.859	-0.131	0.653	-0.0933	0.733	-0.0798	0.808	0.754
SOD1	0.732	0.206	0.967	0.115	0.76	0.0605	0.974	0.569
KDM1A	0.6	0.248	0.977	0.238	0.804	0.229	0.95	0.653
LHFPL2	0.952	0.259	0.843	0.332	0.741	0.259	0.965	0.594
METRN	0.738	0.125	1.15	0.202	0.981	0.037	0.534	0.613
TJP2	0.753	0.417	0.924	0.394	0.7	0.278	0.842	0.903
PTCH1	0.843	0.396	0.805	0.0384	0.675	0.0496	0.66	0.649
GCNT1	0.755	0.258	0.753	0.108	0.728	0.209	0.763	0.602
IRX1	0.78	0.239	0.816	0.207	0.695	0.0156	0.565	0.708
CBR1	0.603	0.188	0.973	0.202	0.727	0.0648	0.605	0.864
CDC25B	0.712	0.348	0.766	0.336	0.793	0.137	0.859	0.585
ITGA6	0.782	0.304	0.715	0.34	0.649	0.242	0.767	0.635
LDOC1	0.892	0.218	0.817	0.17	0.824	0.0955	0.64	0.927
S1PR5	0.902	0.173	0.956	0.149	0.752	0.0174	0.717	0.917
FOXA1	0.934	0.129	0.862	0.0284	0.893	0.0438	0.528	0.865
VAMP7	0.842	0.108	0.746	0.172	0.71	0.287	0.828	0.838
SMARCA2	0.961	0.275	0.901	0.217	0.824	0.294	1.02	0.725
MGST1	1.06	0.28	0.958	0.339	0.97	0.312	0.889	0.82
PERP	0.938	0.441	1.06	0.405	0.871	0.347	1.02	0.62
COBL	0.981	0.0347	0.801	0.0242	0.717	-0.137	0.897	1.27
AREG	1.07	-0.0355	0.849	-0.253	0.672	-0.0938	0.775	1.1
NTN1	0.534	0.325	0.452	0.36	0.56	0.182	0.545	0.754
DNM2	0.503	0.315	0.635	0.329	0.561	0.194	0.579	0.743
FMR1	0.952	0.383	0.53	0.418	0.701	0.423	0.692	0.702
TYRO3	0.522	-0.00858	0.563	-0.0461	0.449	-0.0617	0.625	0.545
VDR	0.647	-0.0842	0.383	-0.161	0.459	-0.129	0.584	0.562
IRX5	0.653	-0.0229	0.47	-0.0179	0.497	-0.0931	0.236	0.648
ZBTB1	0.867	-0.195	0.504	-0.168	0.538	0.0249	0.594	0.533
CNTFR	1.4	0.424	1.26	0.277	1.2	0.2	1.23	0.506
TBX3	1.5	0.277	1.4	0.207	1.27	0.235	1.36	0.727
DSP	1.45	0.486	1.37	0.438	1.3	0.389	1.47	1.08
TYMS	1.14	0.157	1.18	0.238	1.01	0.25	1.32	0.649
MYCL1	1.27	0.00591	1.18	0.185	1.12	0.124	1.09	0.777
NCS1	0.922	0.156	1.2	0.151	1.14	0.138	1.09	0.751
ANXA1	1.14	0.0762	1.17	-0.0155	0.997	0.0448	1.1	0.695
WNT5A	1.38	0.278	0.833	0.315	0.98	0.317	1.04	0.61
NEDD4L	1.11	0.312	1.15	0.326	0.915	0.285	1.22	0.647
ENC1	1.22	-0.0511	1.03	-0.084	1.01	-0.152	1.22	0.6
PCNA	1.21	-0.139	1.18	-0.131	1.05	-0.0375	1.28	0.77
KRT8	1.03	0.0117	1.27	-0.017	1.03	-0.207	1.06	1.07
GATA6	1.01	-0.504	1.16	-0.363	0.97	-0.383	0.991	0.693
EFNB2	1.53	-0.362	1.19	-0.377	1.1	-0.347	1.37	0.759
RHOBTB3	0.563	0.499	0.24	0.456	0.376	0.592	0.37	0.643
LAMA5	0.524	0.445	0.328	0.411	0.664	0.285	0.146	0.5
PDLIM5	0.633	0.622	0.587	0.622	0.609	0.558	0.474	0.684
RTN4R	0.682	0.684	0.598	0.702	0.563	0.517	0.199	1.28
PTPRO	0.621	0.477	0.123	0.365	0.091	0.0661	0.13	0.764
HMGCS1	0.811	1.33	0.0313	1.58	0.236	1.46	0.166	1.5
DKK1	3.73	-0.238	3.44	-0.18	3.17	-0.245	3.4	1.51
SOX11	3.69	0.214	3.12	0.206	2.8	0.0274	2.99	2.15
BMP2	3.53	-0.19	2.52	-0.0548	2.23	-0.0817	3.01	1.55
IRS2	2.45	0.737	2.31	0.778	2.19	0.504	2.09	0.84
CDKN1C	2.47	0.713	2.18	0.637	2.17	0.254	1.72	0.839
MAMLD1	2.19	0.552	2.01	0.454	2.31	0.356	2.15	1.96
SFN	2.48	-0.194	2.31	-0.104	2.16	-0.255	2.34	0.939
FSTL3	2.51	0.162	2.63	0.0932	2.45	-0.0161	2.45	0.77
PLK2	2.71	0.126	2.54	0.0865	2.45	0.0666	2.68	1.05
WNT7B	2.66	0.62	2.7	0.392	2.57	0.325	2.63	1.26
SEMA7A	2.26	0.279	2.51	0.304	2.26	0.133	2.57	2.31
