# Supplementary material for: Gene therapy-emulating small molecule treatments in cystic fibrosis airway epithelial cells and patients
Source: Respir Res. 2019 Dec 21;20:290. doi: 10.1186/s12931-019-1214-8 (PMC6925517; doi:10.1186/s12931-019-1214-8)
Supplement: Supplementary file 16 — Additional file 16. Comparison of genes down-regulated by digitoxin treatment and gene therapy in IB3-1 cells compared to controls by RNA-seq and annotated to inflammatory processes versus Affymetrix log2 expression fold-changes from CF patoents treated with 0.1 mg daily digitoxin for 28 days (pre-treatment vs post-treatment, Zeitlin et al, 2017). [file 12931_2019_1214_MOESM16_ESM.xlsx]

## Sheet: Add file 16
Additional File 16
# Comparison of genes down-regulated by digitoxin treatment and gene therapy
# in IB3-1 cells compared to controls by RNA-seq and annotated to inflammatory processes
# versus Affymetrix log2 expression fold-changes from CF patients treated with
# 0.1 mg daily digitoxin for 28 days (pre-treatment vs. post-treatment, Zeitlin P, et al, 2017)
# Color represents direction of change (red up, green down)
Gene	Mean_Affy_log2FC	IB3-1_10nM_Dig_log2FC	S9_log2FC
CFB	-0.113	-1.23	-1.94
CCL5	-0.428	-1.34	-2.03
OASL	-0.057	-1	-2.16
ITGA4	-0.5793	-1.08	-2.04
IFIT3	-0.17	-0.704	-1.41
CD1D	-0.1175	-0.655	-1.59
IFIT2	-0.269	-0.591	-1.48
TNFAIP3	-0.3397	-0.686	-1.82
IFIT1	-0.207	-0.747	-1.84
HERC5	-0.1575	-0.563	-2.25
NCAM1	-0.0288	-0.59	-2.2
PRDM5	-0.079	-0.738	-2.55
IL6	0.171	-1.73	-2.04
OAS2	-0.1395	-1.9	-1.84
C1S	0.105	-1.88	-2.22
SAA4	0.127	-1.96	-2.35
IL29	NA	-2.32	-2.2
PPARG	0.073	-1.13	-1.1
C4A	-0.075	-1.18	-1.03
IFIH1	-0.136	-1.13	-1.09
PDGFA	0.0657	-0.96	-1.13
TNFRSF1B	-0.534	-1.24	-1.34
C1R	-0.042	-1.46	-1.11
CHI3L1	0.0197	-1.39	-1.28
FLRT2	0.0239	-1.25	-1.62
LRAT	0.0617	-1.55	-1.42
CD14	-0.037	-1.79	-1.44
CXCL3	-0.2505	-1.7	-1.47
IL17RD	-0.0713	-2.08	-0.789
TNFSF12	-0.0633	-2	-0.615
EDA	0.0595	-1.83	-0.694
SERPINA1	0.0572	-2.05	-0.559
MRAS	-0.0163	-1.96	-0.811
TRIM22	-0.1055	-1.67	-0.678
RNASEL	0.2117	-1.74	-0.503
CXCL2	-0.2425	-1.02	-0.852
TNFSF13	-0.1437	-1.1	-0.901
TIRAP	0.212	-0.932	-0.798
RELB	-0.018	-0.767	-1.01
PIK3CD	-0.0395	-0.82	-0.857
LEF1	-0.3473	-0.608	-1.08
NFKB2	-0.113	-0.555	-0.505
MYNN	-0.1945	-0.501	-0.618
BIRC2	0.026	-0.611	-0.807
OGG1	0.0177	-0.679	-0.758
SMPDL3B	-0.0335	-0.704	-0.674
ITGA1	-0.247	-0.653	-0.584
IKBKB	-0.0115	-0.713	-0.583
JAK2	-0.128	-0.58	-0.722
IGFBP4	0.3405	-0.741	-0.641
S100A8	0.102	-2.52	-0.876
DHX58	-0.054	-3.12	-1
GGT5	-0.2175	-2.49	-0.691
EGR1	-0.8043	-3.04	-1.69
PDGFRB	0.0143	-2.97	-1.67
OAS1	-0.222	-2.18	-1.59
DDX60	-0.167	-2.41	-1.36
MSC	-0.047	-2.18	-1.58
NRG2	0.0462	-2.58	-1.14
SERPINA3	0.2283	-2.46	-1.09
SUSD4	0.2347	-2.61	-1.45
C5	-0.1375	-3.54	-1.37
TREM2	-0.069	-3.56	-1.05
EDA2R	0.006	-0.971	-3.24
FYN	-0.3102	-1.07	-3.24
BST2	0.0705	-0.777	-3.42
ADAM23	0.0085	-1.43	-3.17
IDO1	-0.334	-1.31	-3.27
SAA2	-0.23	-1.11	-3.2
LAMP3	-0.255	-0.587	-2.91
IL8	NA	-1.74	-3.51
DARC	NA	-1.86	-3.67
PIK3AP1	-0.5102	-2.05	-2.94
CCL20	-0.245	-1.9	-2.89
CXCL11	-0.1835	-1.57	-2.84
MT3	0.01	-0.836	-2.95
CX3CL1	0.0955	-3.67	-4.18
HP	-0.1865	-3.16	-4.14
CXCL1	-0.454	-1.7	-4.56
CXCL10	-0.2475	-3.24	-3.46
IFNB1	-0.236	-3.53	-2.56
NUPR1	0.1113	-4.11	-1.33
TNFRSF9	-0.034	-4.16	-2.1
TIMP4	0.121	-2.16	-6.46
