# Supplementary material for: Gene therapy-emulating small molecule treatments in cystic fibrosis airway epithelial cells and patients
Source: Respir Res. 2019 Dec 21;20:290. doi: 10.1186/s12931-019-1214-8 (PMC6925517; doi:10.1186/s12931-019-1214-8)
Supplement: Supplementary file 17 — Additional file 17. Comparison of genes down-regulated by digitoxin and gene therapy in IB3-1 cells compared to controls by RNA-seq and annotated to fibrotic processes versus Affymetrix log2 expression fold-changes from CF patients treated with 0.1 mg daily digitoxin for 28 days (pre-treatment vs post treatment, Zeitlin et al, 2017). [file 12931_2019_1214_MOESM17_ESM.xlsx]

## Sheet: Add file 17
Additional File 17
# Comparison of genes down-regulated by digitoxin treatment and gene therapy
# in IB3-1 cells compared to controls by RNA-seq and annotated to fibrotic processes
# versus Affymetrix log2 expression fold-changes from CF patients treated with
# 0.1 mg daily digitoxin for 28 days (pre-treatment vs. post-treatment, Zeitlin et al, 2017)
# Color represents direction of change (red up, green down)
Gene	Mean_Affy_log2FC	IB3-1_10nM_Dig_log2FC	S9_log2FC
CADM3	0.182	-0.855	-3.83
PCDH20	0.244	-0.516	-3.78
FEZ1	-0.0405	-0.788	-4.26
CDH6	0.202	-0.819	-4.84
ADAM23	0.0085	-1.43	-3.17
CX3CL1	0.0955	-3.67	-4.18
DDR2	0.038	-3.72	-0.96
ODZ4	NA	-3.47	-2.52
PCDH1	0.121	-1.53	-1.06
CDC42EP1	0.2197	-1.36	-0.65
BOC	0.1683	-2.09	-1.07
TGFBR2	-0.1744	-1.43	-1.02
PVRL4	NA	-1.55	-0.803
PCDH18	-0.014	-0.917	-1.05
EDA	0.0595	-1.83	-0.694
SNED1	-0.0307	-1.76	-0.829
SDK1	-0.0663	-2.04	-0.568
NLGN4Y	-0.073	-2.3	-1.31
COL6A2	0.0385	-1.36	-0.536
COL6A1	0.0575	-1.34	-0.819
CELSR1	-0.053	-1.17	-0.607
ARVCF	0.1083	-1.11	-0.599
NT5E	0.092	-0.948	-0.592
ENG	-0.0993	-0.6	-0.664
ITGA1	-0.247	-0.653	-0.584
CNTNAP3	-0.1147	-0.697	-0.703
EGFL7	0.065	-0.847	-1.29
RPSA	-0.0477	-0.924	-1.12
IGSF9B	0.096	-0.828	-0.951
ADD2	0.103	-0.983	-1.07
LEF1	-0.3473	-0.608	-1.08
PTPRM	0.1077	-1.1	-1.1
MERTK	-0.131	-0.605	-1.07
ROBO1	-0.109	-1.39	-1.32
FLRT2	0.0239	-1.25	-1.62
ODZ3	NA	-1.75	-1.58
JAM2	-0.0307	-1.1	-1.95
ITGA4	-0.5793	-1.08	-2.04
CD1D	-0.1175	-0.655	-1.59
PCDHGA11	0.227	-0.738	-2.18
NCAM1	-0.0288	-0.59	-2.2
PLXNC1	-0.3378	-0.948	-2.48
IL32	-0.103	-1.43	-2.5
CCL5	-0.428	-1.34	-2.03
CSTA	0.057	-2.5	-1.23
LPXN	-0.0238	-2.42	-0.657
S100A8	0.102	-2.52	-0.876
CYFIP2	-0.066	-2.9	-0.66
NCAM2	-0.0835	-1.55	-6.22
