# Supplementary material for: Gene therapy-emulating small molecule treatments in cystic fibrosis airway epithelial cells and patients
Source: Respir Res. 2019 Dec 21;20:290. doi: 10.1186/s12931-019-1214-8 (PMC6925517; doi:10.1186/s12931-019-1214-8)
Supplement: Supplementary file 18 — Additional file 18. Comparison of genes up-regulated by digitoxin treatment and gene therapy in IB3-1 cells compared to controls by RNA-seq and annotated to epithelial differentiation processes versus Affymetrix log2 expression fold-changes from CF patients treated with 0.1 mg daily digitoxin for 28 days (pre-treatment vs post-treatment, Zeitlin et al, 2017). [file 12931_2019_1214_MOESM18_ESM.xlsx]

## Sheet: Add file 18
Additional File 18
# Comparison of genes up-regulated by digitoxin treatment and gene therapy
# in IB3-1 cells compared to controls by RNA-seq and annotated to epithelial differentiation processes
# versus Affymetrix log2 expression fold-changes from CF patients treated with
# 0.1 mg daily digitoxin for 28 days (pre-treatment vs. post-treatment, Zeitlin et. al.).
# Color represents direction of change (red up, green down)
Gene	Mean_Affy_log2FC	IB3-1_10nM_Dig_log2FC	S9_log2FC
MAMLD1	0.158	2.19	1.96
SEMA7A	-0.221	2.26	2.31
SFN	0.353	2.48	0.939
FSTL3	0.0283	2.51	0.77
IRS2	0.021	2.45	0.84
CDKN1C	0.108	2.47	0.839
WNT7B	0.4645	2.66	1.26
PLK2	0.178	2.71	1.05
KRT81	0.1633	1.04	2.2
TFCP2L1	0.172	1.02	2.54
DMBT1	0.311	0.873	2.77
WNK4	0.028	1.35	1.79
AMH	0.206	1.59	1.77
TAGLN	0.0473	0.854	2.15
SLIT2	-0.0484	0.993	1.63
ALDH1A3	-0.073	0.81	1.66
RAP1GAP2	-0.1963	0.694	1.45
RTN4R	0.076	0.682	1.28
SNAP25	-0.0497	0.828	1.43
HMGCS1	0.0912	0.811	1.5
FOXC1	0.0677	1.59	1.02
SIX2	0.066	1.55	0.826
EFNB2	0.2385	1.53	0.759
WNT5A	0.1145	1.38	0.61
TBX3	0.2595	1.5	0.727
CNTFR	0.0274	1.4	0.506
GATA2	-0.025	1.41	0.543
DSP	0.0579	1.45	1.08
EREG	-0.0993	1.27	0.585
GATA6	-0.0135	1.01	0.693
CCND1	0.092	1.98	0.649
CAV1	0.3647	1.9	0.6
CD24	0.0813	1.89	0.835
APLN	0.073	2.11	0.577
ZBTB1	-0.0737	0.867	0.533
SULF2	-0.0232	0.859	0.754
IRX5	0.2772	0.653	0.648
VDR	0.0007	0.647	0.562
TYRO3	0.0335	0.522	0.545
NTN1	0.1985	0.534	0.754
DNM2	-0.1253	0.503	0.743
KDM1A	0.022	0.6	0.653
PTPRO	0.0735	0.621	0.764
CBR1	0.1345	0.603	0.864
TJP2	0.0132	0.753	0.903
CDC25B	0.2643	0.712	0.585
SOD1	0.3527	0.732	0.569
PTCH1	0.1492	0.843	0.649
METRN	0.0513	0.738	0.613
SDC1	0.114	0.782	0.578
STK11	0.122	0.653	0.676
IRX1	0.0325	0.78	0.708
SOX4	0.054	0.783	0.64
GCNT1	-0.172	0.755	0.602
ITGA6	0.0669	0.782	0.635
CST3	0.013	0.563	0.954
LDOC1	0.3665	0.892	0.927
S1PR5	0.278	0.902	0.917
NCS1	0.247	0.922	0.751
VAMP7	0.1728	0.842	0.838
FOXA1	0.0354	0.934	0.865
SMARCA2	-0.1522	0.961	0.725
MGST1	-0.02	1.06	0.82
LHFPL2	-0.1347	0.952	0.594
FMR1	-0.044	0.952	0.702
PERP	0.134	0.938	0.62
TYMS	0.0427	1.14	0.649
ANXA1	-0.2025	1.14	0.695
NEDD4L	0.033	1.11	0.647
PCNA	0.0745	1.21	0.77
MYCL1	NA	1.27	0.777
ENC1	0.1557	1.22	0.6
NRG1	0.0077	1.07	1.17
AREG	-0.273	1.07	1.1
COBL	0.0597	0.981	1.27
KRT8	-0.0323	1.03	1.07
RHOBTB3	0.078	0.563	0.643
PDLIM5	0.0434	0.633	0.684
LAMA5	0.24	0.524	0.5
DKK1	0.169	3.73	1.51
BMP2	0.3625	3.53	1.55
SOX11	0.0816	3.69	2.15
